# Supplementary material for: In-silico discovery of cancer-specific peptide-HLA complexes for targeted therapy
Source: BMC Bioinformatics. 2016 Jul 20;17:286. doi: 10.1186/s12859-016-1150-2 (PMC4955262; doi:10.1186/s12859-016-1150-2)
Supplement: Additional file 6 — 627 peptide-HLA targets prioritized by the number of associated off-targets. (XLSX 79 kb) [file 12859_2016_1150_MOESM6_ESM.xlsx]

## Sheet: df.imppos.csv
Tumor	Peptide	Gene	IC50	RPKM.tumor	Sim.5	Sim.6	Sim.7		627 peptide-HLA targets prioritized by the number of associated off-targets.
DLBC	HLSPIDCEV	NLRP4	42.48	6.57	0	0	0		The table lists the peptides which in complex with HLA-A*02:01 form the targets, the cancer types which specifically express
LAML	LTSMWSPAV	UMODL1	279.13	6.47	1	0	0		the targets, the genes from which the peptide were derived, the predicted binding affinities (IC50 in nanomolars) of the target
DLBC	HLDHPHPAV	NLRP4	147.43	6.57	2	0	0		complexes, the 75% expression (in RPKM) of genes in the tumor samples, and the number of potential off-targets at DoS >=_x0015_ 5
SKCM	SLSVMSSNV	MAGEC2	265.87	19.91	3	0	0		(Sim.5), DoS >=_x0015_ 6 (Sim.6), and DoS >= 7 (Sim.7). See Table S1 for the description of TCGA tumor types.
DLBC	MMAWSDNKI	NLRP4	90.11	6.57	3	0	0
LIHC	TQIGIEWNL	COX7B2	229.74	19.13	4	0	0
DLBC	CLFEMQDPA	NLRP4	37.51	6.57	5	0	0
LAML	YLSHPSCNV	UMODL1	16.04	6.47	5	0	0
LIHC	GIEWNLSPV	COX7B2	361.9	19.13	7	0	0
LUSC	GLGCSPASI	MAGEA11	471.75	10.52	7	0	0
LGG	RQAFEFPQI	RPE65	456.69	6.6	7	0	0
GBM	RQAFEFPQI	RPE65	456.69	6.3	7	0	0
DLBC	GMWTDTFEF	NLRP4	172.47	6.57	10	0	0
SKCM	YLNWQDTAV	TRIM51	10.3	7.35	11	0	0
LUSC	VLWGPITQI	MAGEA11	24.07	10.52	15	0	0
DLBC	TLDHTGVVV	NLRP4	497.98	6.57	15	0	0
LGG	TMGVWLHIA	RPE65	314.41	6.6	16	0	0
GBM	TMGVWLHIA	RPE65	314.41	6.3	16	0	0
SKCM	KVWVQGHYL	MAGEC2	407.64	19.91	18	0	0
LAML	KINCNNFRL	UMODL1	304.37	6.47	18	0	0
LAML	STQNHTFHV	UMODL1	405.44	6.47	19	0	0
PRAD	AILDDEPVI	TGM4	293.06	29.2	27	0	0
DLBC	FEMQDPAFV	NLRP4	442.1	6.57	36	0	0
PRAD	IMASEVFTS	TGM4	339.15	29.2	38	0	0
BRCA	KITIDIHFL	ANKRD30A	442.1	16.84	46	0	0
DLBC	CIQEFCAAL	NLRP4	299.47	6.57	3	1	1
PRAD	KMVNGQEEL	TGM4	114.95	29.2	6	1	0
SKCM	CMNYFLDPV	TRIM51	6.36	7.35	7	1	0
LAML	QLFIGDSPI	UMODL1	265.87	6.47	7	1	0
LAML	NLEGSYWCV	UMODL1	166.06	6.47	7	1	1
LAML	HQMSWGPLI	UMODL1	44.12	6.47	10	1	0
DLBC	VVDADIPAL	NLRP4	239.9	6.57	12	1	0
KICH	LSYNFSPEV	CNTNAP5	319.56	5.53	12	1	0
LGG	SIAYNIVKI	RPE65	471.75	6.6	15	1	0
GBM	SIAYNIVKI	RPE65	471.75	6.3	15	1	0
SKCM	GNWQYFFPV	MAGEA3	299.47	46.07	16	1	0
SKCM	GNWQYFFPV	MAGEA6	299.47	36.31	16	1	0
BLCA	GNWQYFFPV	MAGEA3	299.47	33.98	16	1	0
LUSC	GNWQYFFPV	MAGEA6	299.47	33.13	16	1	0
LUSC	GNWQYFFPV	MAGEA3	299.47	32.86	16	1	0
BLCA	GNWQYFFPV	MAGEA6	299.47	28.94	16	1	0
HNSC	GNWQYFFPV	MAGEA3	299.47	26.21	16	1	0
ESCA	GNWQYFFPV	MAGEA3	299.47	23.83	16	1	0
HNSC	GNWQYFFPV	MAGEA6	299.47	23.06	16	1	0
ESCA	GNWQYFFPV	MAGEA6	299.47	17.89	16	1	0
STAD	GNWQYFFPV	MAGEA3	299.47	11.38	16	1	0
LIHC	GNWQYFFPV	MAGEA3	299.47	9.96	16	1	0
STAD	GNWQYFFPV	MAGEA6	299.47	7.8	16	1	0
LIHC	GNWQYFFPV	MAGEA6	299.47	7.5	16	1	0
UCEC	STSEIDLPV	MTRNR2L1	123.32	7.38	17	1	0
DLBC	LVNCHLSPI	NLRP4	294.65	6.57	20	1	0
OV	YMCLPRLPV	EPYC	46.83	6.66	22	1	0
LAML	MQSNMTNTV	UMODL1	191.14	6.47	22	1	0
SKCM	KQMCHKADV	TRIM51	384.09	7.35	23	1	0
UCS	AQYESIQFM	DSCR8	97.2	28.34	25	1	0
SKCM	ASEEVIWEV	MAGEC2	358.01	19.91	25	1	0
SKCM	AQYESIQFM	DSCR8	97.2	5.07	25	1	0
SKCM	IMPKTGFLI	MAGEA6	166.96	36.31	26	1	0
LUSC	IMPKTGFLI	MAGEA6	166.96	33.13	26	1	0
BLCA	IMPKTGFLI	MAGEA6	166.96	28.94	26	1	0
HNSC	IMPKTGFLI	MAGEA6	166.96	23.06	26	1	0
ESCA	IMPKTGFLI	MAGEA6	166.96	17.89	26	1	0
LIHC	IMPKTGFLI	MAGEA1	166.96	10.98	26	1	0
STAD	IMPKTGFLI	MAGEA6	166.96	7.8	26	1	0
LIHC	IMPKTGFLI	MAGEA6	166.96	7.5	26	1	0
LAML	FTLEWGVYT	UMODL1	67.65	6.47	26	1	0
LUSC	IMPKTGFLI	MAGEA1	166.96	6.07	26	1	0
LAML	MVYRTQYLV	UMODL1	37.71	6.47	38	1	0
LGG	YGLGLNHFV	RPE65	193.22	6.6	44	1	0
GBM	YGLGLNHFV	RPE65	193.22	6.3	44	1	0
LGG	YTYAYGLGL	RPE65	38.12	6.6	71	1	0
GBM	YTYAYGLGL	RPE65	38.12	6.3	71	1	0
DLBC	RLGGWTSPL	C7orf72	32.41	7.93	2	2	1
LAML	ALQPMASTV	UMODL1	107.72	6.47	8	2	0
OV	NLDHIPLPL	EPYC	77.86	6.66	9	2	0
LAML	RMVRGSLPA	UMODL1	237.32	6.47	10	2	0
DLBC	CQIPLLCWI	NLRP4	215.3	6.57	16	2	0
DLBC	SMLGDGHSM	MAGEA9B	224.82	34.06	17	2	0
LUSC	SMLGDGHSM	MAGEA9B	224.82	29.4	17	2	0
BLCA	SMLGDGHSM	MAGEA9B	224.82	22	17	2	0
UCS	SMLGDGHSM	MAGEA9B	224.82	18.66	17	2	0
LGG	SLLRCGPGL	RPE65	68.38	6.6	17	2	0
GBM	SLLRCGPGL	RPE65	68.38	6.3	17	2	0
BRCA	YTSNDSYIV	ANKRD30A	109.48	16.84	18	2	0
DLBC	GLMGAQEPT	MAGEA9B	209.55	34.06	19	2	0
LUSC	GLMGAQEPT	MAGEA9B	209.55	29.4	19	2	0
BLCA	GLMGAQEPT	MAGEA9B	209.55	22	19	2	0
UCS	GLMGAQEPT	MAGEA9B	209.55	18.66	19	2	0
SKCM	GLLGDNQIV	MAGEA12	94.1	23.81	20	2	0
BLCA	GLLGDNQIV	MAGEA12	94.1	7.71	20	2	0
KICH	MVDSDVNAV	CNTNAP5	98.79	5.53	20	2	0
LUSC	MQLLFGIDV	MAGEA11	359.95	10.52	24	2	1
LIHC	CVATWVFTA	COX7B2	95.12	19.13	27	2	0
KICH	FTIDADNFA	CNTNAP5	236.04	5.53	27	2	0
KICH	VQYNHIAPL	CNTNAP5	45.82	5.53	28	2	1
KICH	YMFQEPYPV	CNTNAP5	2.26	5.53	30	2	0
BRCA	SQYSGQLKV	ANKRD30A	210.69	16.84	31	2	0
DLBC	GLMWYLEEL	NLRP4	3.89	6.57	31	2	1
LIHC	MMFPLARNA	COX7B2	218.82	19.13	32	2	0
LAML	KMGHDVDFL	DNTT	66.92	21.58	33	2	0
DLBC	YIPLYTGHV	C7orf72	224.82	7.93	33	2	0
SKCM	FQRALTCPI	TRIM51	437.34	7.35	35	2	0
KICH	FMVDSDVNA	CNTNAP5	20.58	5.53	35	2	0
DLBC	AIFYCLFEM	NLRP4	31.38	6.57	36	2	0
SKCM	FLDPVTIDC	TRIM51	301.1	7.35	39	2	0
CESC	RMSEFNEEL	SMC1B	19.7	6.64	39	2	0
PRAD	SIAKHTLVV	TGM4	274.64	29.2	46	2	0
PRAD	GQCWVFAGI	TGM4	403.25	29.2	4	3	3
DLBC	VMLNAREPI	MAGEA9B	148.23	34.06	9	3	0
LUSC	VMLNAREPI	MAGEA9B	148.23	29.4	9	3	0
BLCA	VMLNAREPI	MAGEA9B	148.23	22	9	3	0
UCS	VMLNAREPI	MAGEA9B	148.23	18.66	9	3	0
DLBC	NQLDTGVPL	NLRP4	398.91	6.57	10	3	0
DLBC	ILQIGCNEI	NLRP4	390.37	6.57	12	3	0
KICH	AVIGGVIAV	CNTNAP5	41.57	5.53	19	3	3
LAML	TLEWGVYTI	UMODL1	72.97	6.47	21	3	0
LAML	GLEPGVLHL	UMODL1	409.85	6.47	24	3	0
SKCM	KVLHHMVKI	MAGEA3	323.04	46.07	28	3	1
SKCM	KVLHHMVKI	MAGEA6	323.04	36.31	28	3	1
BLCA	KVLHHMVKI	MAGEA3	323.04	33.98	28	3	1
LUSC	KVLHHMVKI	MAGEA6	323.04	33.13	28	3	1
LUSC	KVLHHMVKI	MAGEA3	323.04	32.86	28	3	1
BLCA	KVLHHMVKI	MAGEA6	323.04	28.94	28	3	1
HNSC	KVLHHMVKI	MAGEA3	323.04	26.21	28	3	1
ESCA	KVLHHMVKI	MAGEA3	323.04	23.83	28	3	1
HNSC	KVLHHMVKI	MAGEA6	323.04	23.06	28	3	1
ESCA	KVLHHMVKI	MAGEA6	323.04	17.89	28	3	1
STAD	KVLHHMVKI	MAGEA3	323.04	11.38	28	3	1
LIHC	KVLHHMVKI	MAGEA3	323.04	9.96	28	3	1
STAD	KVLHHMVKI	MAGEA6	323.04	7.8	28	3	1
LIHC	KVLHHMVKI	MAGEA6	323.04	7.5	28	3	1
LAML	VQTSYTSYV	UMODL1	46.32	6.47	29	3	0
BRCA	LMDMQTFKA	ANKRD30A	112.49	16.84	33	3	0
DLBC	CLVKCFITA	NLRP4	446.91	6.57	35	3	0
LAML	FTDAFDILA	DNTT	363.86	21.58	38	3	0
LGG	KQVDLCNYV	RPE65	22.08	6.6	38	3	0
GBM	KQVDLCNYV	RPE65	22.08	6.3	38	3	0
LAML	KILSPIYCA	UMODL1	141.95	6.47	40	3	0
LGG	YIVFVETPV	RPE65	21.49	6.6	42	3	0
LAML	KMVYRTQYL	UMODL1	45.33	6.47	42	3	0
GBM	YIVFVETPV	RPE65	21.49	6.3	42	3	0
UCS	KLFMPRPKV	DSCR8	137.41	28.34	45	3	0
SKCM	KLFMPRPKV	DSCR8	137.41	5.07	45	3	0
DLBC	FLYTFYFCC	NLRP4	37.71	6.57	52	3	0
BRCA	NMWLQQQLV	ANKRD30A	91.58	16.84	54	3	0
KICH	KMTERVAEI	CNTNAP5	25.41	5.53	75	3	0
PRAD	NVLDCCISL	TGM4	316.12	29.2	76	3	0
DLBC	FLWGSKAHA	MAGEA9B	39.6	34.06	84	3	1
LUSC	FLWGSKAHA	MAGEA9B	39.6	29.4	84	3	1
BLCA	FLWGSKAHA	MAGEA9B	39.6	22	84	3	1
UCS	FLWGSKAHA	MAGEA9B	39.6	18.66	84	3	1
LAML	FLWHATRST	UMODL1	117.46	6.47	84	3	0
LAML	LLYYDLVES	DNTT	352.24	21.58	130	3	0
LAML	SLDIDCPGL	UMODL1	166.96	6.47	21	4	0
OV	RLDGNPINL	EPYC	158.17	6.66	27	4	0
KICH	GSMEQLEAV	CNTNAP5	317.83	5.53	28	4	0
CESC	KVFGRFITA	SMC1B	289.91	6.64	48	4	0
LAML	TLAPILQPL	UMODL1	13.06	6.47	50	4	1
LGG	NALVNVYPV	RPE65	293.06	6.6	51	4	0
GBM	NALVNVYPV	RPE65	293.06	6.3	51	4	0
PRAD	FIVYDTRFV	TGM4	55.68	29.2	52	4	0
LAML	QVFEVTIKI	UMODL1	344.7	6.47	58	4	0
BRCA	KVMEINREV	ANKRD30A	43.88	16.84	60	4	0
SKCM	CVFANTVGL	MAGEC2	273.16	19.91	61	4	1
LAML	TIIEDLHGA	UMODL1	83.54	6.47	61	4	0
KICH	FSPEVEFRV	CNTNAP5	208.42	5.53	77	4	0
CESC	KMNKIQLQL	SMC1B	143.49	6.64	78	4	0
CESC	GSLDDIIEV	SMC1B	227.27	6.64	83	4	0
LGG	LTPNYIVFV	RPE65	65.13	6.6	91	4	0
GBM	LTPNYIVFV	RPE65	65.13	6.3	91	4	0
SKCM	FLAKLNNTV	MAGEC2	7.98	19.91	98	4	1
LGG	FVPDRLCKL	RPE65	222.4	6.6	102	4	0
GBM	FVPDRLCKL	RPE65	222.4	6.3	102	4	0
LAML	LAMDSTFQL	UMODL1	55.98	6.47	104	4	1
PRAD	QVMDHAFLL	TGM4	36.51	29.2	106	4	0
SKCM	HLYIFATCL	MAGEA3	309.35	46.07	126	4	1
BLCA	HLYIFATCL	MAGEA3	309.35	33.98	126	4	1
LUSC	HLYIFATCL	MAGEA3	309.35	32.86	126	4	1
HNSC	HLYIFATCL	MAGEA3	309.35	26.21	126	4	1
ESCA	HLYIFATCL	MAGEA3	309.35	23.83	126	4	1
STAD	HLYIFATCL	MAGEA3	309.35	11.38	126	4	1
LIHC	HLYIFATCL	MAGEA3	309.35	9.96	126	4	1
KICH	SIYEQSCEV	CNTNAP5	24.33	5.53	13	5	3
DLBC	ALSVMGVYV	MAGEA9B	59.41	34.06	22	5	0
LUSC	ALSVMGVYV	MAGEA9B	59.41	29.4	22	5	0
BLCA	ALSVMGVYV	MAGEA9B	59.41	22	22	5	0
UCS	ALSVMGVYV	MAGEA9B	59.41	18.66	22	5	0
BRCA	SIYQKVMEI	ANKRD30A	221.2	16.84	26	5	2
LAML	GLGTGTAAL	UMODL1	203.96	6.47	26	5	0
CESC	VMDALSFVM	SMC1B	41.12	6.64	28	5	0
LGG	VLFSGPRQA	RPE65	427.98	6.6	28	5	0
GBM	VLFSGPRQA	RPE65	427.98	6.3	28	5	0
LAML	ALYDKTKRI	DNTT	282.17	21.58	29	5	0
LUSC	AMDAIFGSL	MAGEA11	72.18	10.52	39	5	0
LAML	AVWAFLPDA	DNTT	141.95	21.58	43	5	0
KICH	YLHFPTFHA	CNTNAP5	19.49	5.53	43	5	0
SKCM	GMYEDLKQM	TRIM51	184.04	7.35	44	5	0
PRAD	ALMLLEHGT	POTEM	330.1	7.02	53	5	0
KICH	GLDESCLDI	CNTNAP5	260.18	5.53	66	5	0
SKCM	VMASESLSV	MAGEC2	11.41	19.91	68	5	1
DLBC	WIFLGCFLT	NLRP4	434.98	6.57	71	5	0
DLBC	LMLAFCHLS	NLRP4	348.45	6.57	73	5	0
BRCA	GLLKATCGM	ANKRD30A	280.65	16.84	76	5	0
DLBC	RAMEAFNLV	NLRP4	65.84	6.57	77	5	0
SKCM	FTYTLDEKV	MAGEC2	326.55	19.91	80	5	0
LAML	FQTVPLLEV	UMODL1	91.09	6.47	83	5	0
DLBC	HIIDNVDLV	NLRP4	50.51	6.57	112	5	0
LUSC	ALSNKVDEL	MAGEA4	206.18	82.16	14	6	0
HNSC	ALSNKVDEL	MAGEA4	206.18	24.05	14	6	0
ESCA	ALSNKVDEL	MAGEA4	206.18	8.9	14	6	0
BLCA	ALSNKVDEL	MAGEA4	206.18	7.54	14	6	0
UCS	ALSNKVDEL	MAGEA4	206.18	5.57	14	6	0
CESC	NLVSRSVYI	SMC1B	157.31	6.64	22	6	0
PRAD	TLAIPLTDV	TGM4	247.81	29.2	25	6	1
LUSC	AVSSSSPLV	MAGEA4	280.65	82.16	31	6	1
PRAD	CIFKNTLAI	TGM4	421.09	29.2	31	6	0
HNSC	AVSSSSPLV	MAGEA4	280.65	24.05	31	6	1
ESCA	AVSSSSPLV	MAGEA4	280.65	8.9	31	6	1
BLCA	AVSSSSPLV	MAGEA4	280.65	7.54	31	6	1
UCS	AVSSSSPLV	MAGEA4	280.65	5.57	31	6	1
LAML	LMASSPQDI	DNTT	405.44	21.58	37	6	1
LAML	KMILDNHAL	DNTT	33.48	21.58	43	6	1
KICH	IQMDQQLRL	CNTNAP5	188.06	5.53	58	6	1
KICH	ALSFVTTQA	CNTNAP5	209.55	5.53	70	6	1
CESC	NVMDALSFV	SMC1B	10.41	6.64	95	6	1
DLBC	TLSESTFVT	NLRP4	177.2	6.57	95	6	0
LUSC	ILHDKIIDL	MAGEA11	69.13	10.52	102	6	0
KICH	LQMDLGNRV	CNTNAP5	83.09	5.53	104	6	0
LGG	FVYNYLYLA	RPE65	5.04	6.6	125	6	1
GBM	FVYNYLYLA	RPE65	5.04	6.3	125	6	1
DLBC	KLCFSVQNV	NLRP4	94.61	6.57	139	6	0
LAML	FLELFFRMV	UMODL1	224.82	6.47	140	6	0
BRCA	YLLHENCML	ANKRD30A	11.72	16.84	204	6	0
LAML	VLETWNTSV	UMODL1	83.99	6.47	28	7	0
KICH	SLEGGILRL	CNTNAP5	386.17	5.53	31	7	0
PRAD	ALPDPALPL	KLKP1	72.18	5.52	38	7	1
SKCM	LQLVFGIEV	MAGEA12	210.69	23.81	42	7	1
BLCA	LQLVFGIEV	MAGEA12	210.69	7.71	42	7	1
LAML	FVTEMQLFI	UMODL1	50.51	6.47	43	7	0
LUSC	VMWEVLSIM	MAGEA11	35.54	10.52	48	7	1
OV	GLVIFDAAV	EPYC	118.1	6.66	53	7	1
LAML	ELLDVSWLI	DNTT	14.87	21.58	60	7	0
LAML	IVVEFHLLI	UMODL1	331.89	6.47	67	7	0
DLBC	FSICQIPLL	NLRP4	199.59	6.57	78	7	0
SKCM	FLCGDLRSM	TRIM51	324.79	7.35	79	7	0
LIHC	YVIKVSARV	MAGEA1	38.54	10.98	84	7	1
LUSC	YVIKVSARV	MAGEA1	38.54	6.07	84	7	1
OV	VLGLVIFDA	EPYC	307.68	6.66	89	7	0
KICH	VVIFIIFCI	CNTNAP5	181.07	5.53	90	7	1
BRCA	QIMEYIRKL	ANKRD30A	218.82	16.84	92	7	1
UCS	KMAFVKHLL	DSCR8	58.77	28.34	94	7	1
SKCM	KMAFVKHLL	DSCR8	58.77	5.07	94	7	1
LAML	FINDSIVYL	UMODL1	4.22	6.47	140	7	0
LUSC	KVLEYIANA	MAGEA11	27.86	10.52	141	7	0
SKCM	KASEYLQLV	MAGEA12	130.88	23.81	160	7	0
BLCA	KASEYLQLV	MAGEA12	130.88	7.71	160	7	0
SKCM	GMPENSLLI	MAGEC2	99.86	19.91	41	8	0
CESC	VMGEKIANL	SMC1B	42.71	6.64	43	8	0
DLBC	VIWEALSVM	MAGEA9B	280.65	34.06	44	8	2
LUSC	VIWEALSVM	MAGEA9B	280.65	29.4	44	8	2
BLCA	VIWEALSVM	MAGEA9B	280.65	22	44	8	2
UCS	VIWEALSVM	MAGEA9B	280.65	18.66	44	8	2
CESC	LLSGSLDDI	SMC1B	354.15	6.64	50	8	0
LAML	SMWSPAVVL	UMODL1	47.59	6.47	53	8	0
LIHC	VLASGTAFC	COX7B2	297.86	19.13	58	8	0
LAML	SIPESSLYL	UMODL1	170.61	6.47	60	8	0
KICH	FVNSSGSYL	CNTNAP5	469.21	5.53	60	8	1
PRAD	VLDCCISLL	TGM4	35.73	29.2	62	8	0
SKCM	VLNAVGVYA	MAGEC2	173.4	19.91	64	8	1
KICH	VIAVVIFII	CNTNAP5	337.32	5.53	69	8	3
LAML	KTNAQVFEV	UMODL1	50.51	6.47	70	8	1
CESC	SVFGRLFDL	SMC1B	112.49	6.64	74	8	1
SKCM	RIGHLYILV	MAGEA12	331.89	23.81	78	8	0
LAML	SLPFTIISM	DNTT	427.98	21.58	78	8	2
BLCA	RIGHLYILV	MAGEA12	331.89	7.71	78	8	0
DLBC	SMPKAALLI	MAGEA9B	414.31	34.06	83	8	1
LUSC	SMPKAALLI	MAGEA9B	414.31	29.4	83	8	1
BLCA	SMPKAALLI	MAGEA9B	414.31	22	83	8	1
UCS	SMPKAALLI	MAGEA9B	414.31	18.66	83	8	1
CESC	CMFSRVLTL	SMC1B	41.12	6.64	115	8	0
LAML	FLPDAFVTM	DNTT	11.17	21.58	120	8	0
LAML	HLVEIMAKA	UMODL1	77.44	6.47	122	8	0
KICH	LLYRFNQKL	CNTNAP5	170.61	5.53	177	8	0
DLBC	LLFEVLFYQ	NLRP4	51.89	6.57	250	8	0
LAML	SLQAGSVVV	UMODL1	55.68	6.47	36	9	3
KICH	FIIFCIIGI	CNTNAP5	24.6	5.53	76	9	0
DLBC	IIDNVDLVV	NLRP4	392.49	6.57	84	9	0
DLBC	QLDTGVPLL	NLRP4	59.09	6.57	87	9	1
KICH	AVFEAGTSV	CNTNAP5	85.36	5.53	94	9	1
KICH	SQDFVVVLL	CNTNAP5	282.17	5.53	117	9	0
LIHC	CILESLFRA	MAGEA1	47.59	10.98	164	9	0
LUSC	CILESLFRA	MAGEA1	47.59	6.07	164	9	0
PRAD	RLIWLVKMV	TGM4	76.2	29.2	168	9	0
SKCM	KVLHHLLKI	MAGEA12	205.07	23.81	177	9	2
BLCA	KVLHHLLKI	MAGEA12	205.07	7.71	177	9	2
LUSC	FLWGPRAHA	MAGEA11	67.65	10.52	44	10	6
LAML	GLGAGYVVL	UMODL1	427.98	6.47	63	10	2
DLBC	YLNVSCNQL	NLRP4	100.95	6.57	76	10	1
LAML	YVVLIVVAI	UMODL1	247.81	6.47	80	10	0
BRCA	VLIAENTML	ANKRD30A	83.09	16.84	81	10	3
DLBC	ILSGTVENI	C7orf72	196.38	7.93	93	10	0
PRAD	VMDHAFLLL	TGM4	33.12	29.2	101	10	0
LAML	TLSGLEPGV	UMODL1	63.39	6.47	104	10	0
CESC	FLALDYLDI	SMC1B	60.71	6.64	112	10	0
LAML	RVLCEIEKV	UMODL1	337.32	6.47	121	10	0
DLBC	FMFQEALKL	MAGEA9B	19.6	34.06	126	10	0
LUSC	FMFQEALKL	MAGEA9B	19.6	29.4	126	10	0
BLCA	FMFQEALKL	MAGEA9B	19.6	22	126	10	0
UCS	FMFQEALKL	MAGEA9B	19.6	18.66	126	10	0
DLBC	KVINYLVML	MAGEA9B	49.16	34.06	144	10	0
LUSC	KVINYLVML	MAGEA9B	49.16	29.4	144	10	0
BLCA	KVINYLVML	MAGEA9B	49.16	22	144	10	0
SKCM	SASSTLYLV	MAGEC2	249.16	19.91	144	10	1
UCS	KVINYLVML	MAGEA9B	49.16	18.66	144	10	0
SKCM	ALSRKMAEL	MAGEA12	227.27	23.81	36	11	1
BLCA	ALSRKMAEL	MAGEA12	227.27	7.71	36	11	1
LAML	GLSLLGYQL	UMODL1	227.27	6.47	40	11	1
LUSC	LVPGTLEEV	MAGEA4	482.07	82.16	49	11	2
HNSC	LVPGTLEEV	MAGEA4	482.07	24.05	49	11	2
ESCA	LVPGTLEEV	MAGEA4	482.07	8.9	49	11	2
BLCA	LVPGTLEEV	MAGEA4	482.07	7.54	49	11	2
UCS	LVPGTLEEV	MAGEA4	482.07	5.57	49	11	2
KICH	LLLPGTPQI	CNTNAP5	8.16	5.53	70	11	0
OV	VIFDAAVTA	EPYC	173.4	6.66	81	11	1
DLBC	GQSVLLFEV	NLRP4	43.88	6.57	92	11	1
DLBC	KQMTLQLEL	NLRP4	74.97	6.57	99	11	0
CESC	RLFDLCHPI	SMC1B	5.29	6.64	130	11	0
UCEC	CLLLSTSEI	MTRNR2L1	138.16	7.38	134	11	1
DLBC	SLRKLCFSV	NLRP4	175.29	6.57	181	11	1
SKCM	HLYILVTCL	MAGEA12	297.86	23.81	240	11	2
BLCA	HLYILVTCL	MAGEA12	297.86	7.71	240	11	2
DLBC	YLMLAFCHL	NLRP4	5.1	6.57	250	11	0
SKCM	FLDCEGRTV	TRIM51	95.63	7.35	57	12	2
SKCM	FQAALSRKV	MAGEA3	243.82	46.07	72	12	0
SKCM	FQAALSRKV	MAGEA6	243.82	36.31	72	12	0
BLCA	FQAALSRKV	MAGEA3	243.82	33.98	72	12	0
LUSC	FQAALSRKV	MAGEA6	243.82	33.13	72	12	0
LUSC	FQAALSRKV	MAGEA3	243.82	32.86	72	12	0
BLCA	FQAALSRKV	MAGEA6	243.82	28.94	72	12	0
HNSC	FQAALSRKV	MAGEA3	243.82	26.21	72	12	0
ESCA	FQAALSRKV	MAGEA3	243.82	23.83	72	12	0
HNSC	FQAALSRKV	MAGEA6	243.82	23.06	72	12	0
ESCA	FQAALSRKV	MAGEA6	243.82	17.89	72	12	0
STAD	FQAALSRKV	MAGEA3	243.82	11.38	72	12	0
LIHC	FQAALSRKV	MAGEA3	243.82	9.96	72	12	0
STAD	FQAALSRKV	MAGEA6	243.82	7.8	72	12	0
LIHC	FQAALSRKV	MAGEA6	243.82	7.5	72	12	0
PRAD	ILGKYQLNV	TGM4	61.37	29.2	104	12	0
LAML	WLQAQKVQV	DNTT	198.52	21.58	106	12	0
DLBC	STLSESTFV	NLRP4	193.22	6.57	114	12	0
BRCA	FLVDRKCQL	ANKRD30A	36.91	16.84	125	12	2
DLBC	LLQEANFHI	NLRP4	10.24	6.57	130	12	1
BRCA	WLQQQLVHA	ANKRD30A	273.16	16.84	132	12	0
SKCM	YIFATCLGL	MAGEA3	30.21	46.07	133	12	1
SKCM	YIFATCLGL	MAGEA6	30.21	36.31	133	12	1
BLCA	YIFATCLGL	MAGEA3	30.21	33.98	133	12	1
LUSC	YIFATCLGL	MAGEA6	30.21	33.13	133	12	1
LUSC	YIFATCLGL	MAGEA3	30.21	32.86	133	12	1
BLCA	YIFATCLGL	MAGEA6	30.21	28.94	133	12	1
HNSC	YIFATCLGL	MAGEA3	30.21	26.21	133	12	1
ESCA	YIFATCLGL	MAGEA3	30.21	23.83	133	12	1
HNSC	YIFATCLGL	MAGEA6	30.21	23.06	133	12	1
ESCA	YIFATCLGL	MAGEA6	30.21	17.89	133	12	1
STAD	YIFATCLGL	MAGEA3	30.21	11.38	133	12	1
LIHC	YIFATCLGL	MAGEA3	30.21	9.96	133	12	1
STAD	YIFATCLGL	MAGEA6	30.21	7.8	133	12	1
LIHC	YIFATCLGL	MAGEA6	30.21	7.5	133	12	1
BRCA	SLFESSAKI	ANKRD30A	40.46	16.84	143	12	1
LAML	FQDLVVFIL	DNTT	102.6	21.58	166	12	0
KICH	VIGGVIAVV	CNTNAP5	160.76	5.53	63	13	6
LAML	ALGLENFTL	UMODL1	192.18	6.47	85	13	2
SKCM	ILHRYESLL	TRIM51	432.64	7.35	88	13	2
DLBC	LLVANFEKA	NLRP4	427.98	6.57	119	13	0
CESC	MLTRLNVQL	SMC1B	130.88	6.64	127	13	2
SKCM	VIWEVLNAV	MAGEC2	11.35	19.91	135	13	2
CESC	FVLDEVDAA	SMC1B	82.19	6.64	157	13	3
CESC	VALDGTLFL	SMC1B	339.15	6.64	171	13	0
BRCA	MLLQQNVDV	ANKRD30A	57.82	16.84	138	14	2
CESC	KIQLQLFQL	SMC1B	316.12	6.64	143	14	0
DLBC	TLLMKLMMA	NLRP4	230.98	6.57	153	14	0
BRCA	MLKKEIAML	ANKRD30A	459.16	16.84	188	14	3
LAML	LLGDIAKRV	UMODL1	267.31	6.47	209	14	0
CESC	VLDEVDAAL	SMC1B	36.31	6.64	59	15	3
SKCM	SLFTTSPLV	TRIM51	11.11	7.35	80	15	1
DLBC	KLVPEETTL	C7orf72	388.27	7.93	83	15	1
LUSC	YTLVTCLGL	MAGEA4	283.7	82.16	134	15	4
HNSC	YTLVTCLGL	MAGEA4	283.7	24.05	134	15	4
ESCA	YTLVTCLGL	MAGEA4	283.7	8.9	134	15	4
BLCA	YTLVTCLGL	MAGEA4	283.7	7.54	134	15	4
UCS	YTLVTCLGL	MAGEA4	283.7	5.57	134	15	4
LGG	HLFDGQALL	RPE65	16.31	6.6	160	15	0
GBM	HLFDGQALL	RPE65	16.31	6.3	160	15	0
LUSC	HLLLRKYRV	MAGEA11	427.98	10.52	224	15	0
KICH	LQLNSQLFV	CNTNAP5	64.78	5.53	227	15	1
CESC	LLNTKLEHV	SMC1B	44.12	6.64	324	15	1
LUSC	FLFGEPKRL	MAGEA11	79.57	10.52	105	16	1
LUSC	KVDELAHFL	MAGEA4	55.68	82.16	147	16	1
HNSC	KVDELAHFL	MAGEA4	55.68	24.05	147	16	1
ESCA	KVDELAHFL	MAGEA4	55.68	8.9	147	16	1
BLCA	KVDELAHFL	MAGEA4	55.68	7.54	147	16	1
UCS	KVDELAHFL	MAGEA4	55.68	5.57	147	16	1
DLBC	KMLPEASLL	NLRP4	67.28	6.57	192	16	4
KICH	KLMSTLKDV	CNTNAP5	42.94	5.53	238	16	1
LAML	LLLGLPRPL	UMODL1	102.6	6.47	50	17	4
SKCM	QLVFGIEVV	MAGEA12	198.52	23.81	79	17	1
BLCA	QLVFGIEVV	MAGEA12	198.52	7.71	79	17	1
DLBC	SQPERLLFV	NLRP4	57.82	6.57	128	17	2
KICH	GLDSEVAKA	CNTNAP5	495.29	5.53	138	17	0
LIHC	ILESLFRAV	MAGEA1	479.47	10.98	156	17	1
LUSC	ILESLFRAV	MAGEA1	479.47	6.07	156	17	1
KICH	GVIAVVIFI	CNTNAP5	119.38	5.53	156	17	2
BRCA	FLLIKNANA	ANKRD30A	108.89	16.84	82	18	2
SKCM	FLWGPRALI	MAGEA6	28.16	36.31	93	18	7
LUSC	FLWGPRALI	MAGEA6	28.16	33.13	93	18	7
BLCA	FLWGPRALI	MAGEA6	28.16	28.94	93	18	7
HNSC	FLWGPRALI	MAGEA6	28.16	23.06	93	18	7
ESCA	FLWGPRALI	MAGEA6	28.16	17.89	93	18	7
STAD	FLWGPRALI	MAGEA6	28.16	7.8	93	18	7
LIHC	FLWGPRALI	MAGEA6	28.16	7.5	93	18	7
DLBC	TLQQLNLTL	NLRP4	365.84	6.57	132	18	1
DLBC	SLLIAIKPV	NLRP4	49.16	6.57	143	18	1
LAML	AVAGLEAGV	UMODL1	412.08	6.47	147	18	1
LIHC	AQQEALGLV	MAGEA1	270.22	10.98	148	18	1
LUSC	AQQEALGLV	MAGEA1	270.22	6.07	148	18	1
SKCM	KIWEELSVL	MAGEA3	63.39	46.07	199	18	1
SKCM	KIWEELSVL	MAGEA6	63.39	36.31	199	18	1
BLCA	KIWEELSVL	MAGEA3	63.39	33.98	199	18	1
LUSC	KIWEELSVL	MAGEA6	63.39	33.13	199	18	1
LUSC	KIWEELSVL	MAGEA3	63.39	32.86	199	18	1
BLCA	KIWEELSVL	MAGEA6	63.39	28.94	199	18	1
HNSC	KIWEELSVL	MAGEA3	63.39	26.21	199	18	1
ESCA	KIWEELSVL	MAGEA3	63.39	23.83	199	18	1
SKCM	KIWEELSVL	MAGEA12	63.39	23.81	199	18	1
HNSC	KIWEELSVL	MAGEA6	63.39	23.06	199	18	1
ESCA	KIWEELSVL	MAGEA6	63.39	17.89	199	18	1
STAD	KIWEELSVL	MAGEA3	63.39	11.38	199	18	1
LIHC	KIWEELSVL	MAGEA3	63.39	9.96	199	18	1
STAD	KIWEELSVL	MAGEA6	63.39	7.8	199	18	1
BLCA	KIWEELSVL	MAGEA12	63.39	7.71	199	18	1
LIHC	KIWEELSVL	MAGEA6	63.39	7.5	199	18	1
DLBC	FCAALFYLL	NLRP4	427.98	6.57	255	18	2
KICH	GLWHLGLTA	CNTNAP5	180.1	5.53	122	19	1
BRCA	ILIDSGADI	ANKRD30A	159.03	16.84	138	19	4
SKCM	KMAELVHFL	MAGEA12	2.66	23.81	226	19	7
BLCA	KMAELVHFL	MAGEA12	2.66	7.71	226	19	7
DLBC	VLGEEQEGV	MAGEA9B	95.63	34.06	122	20	1
LUSC	VLGEEQEGV	MAGEA9B	95.63	29.4	122	20	1
BLCA	VLGEEQEGV	MAGEA9B	95.63	22	122	20	1
UCS	VLGEEQEGV	MAGEA9B	95.63	18.66	122	20	1
LAML	VLVAGTATL	UMODL1	50.51	6.47	126	20	0
LAML	VLKSLPFTI	DNTT	162.5	21.58	151	20	2
SKCM	YILVTCLGL	MAGEA12	128.78	23.81	168	20	6
BLCA	YILVTCLGL	MAGEA12	128.78	7.71	168	20	6
LAML	ILQPLLAST	UMODL1	263.01	6.47	209	20	0
LAML	LLIIADVDV	UMODL1	282.17	6.47	210	20	1
LUSC	KIIDLVHLL	MAGEA11	12.71	10.52	306	20	1
SKCM	KVAKLVHFL	MAGEA6	119.38	36.31	124	21	6
LUSC	KVAKLVHFL	MAGEA6	119.38	33.13	124	21	6
BLCA	KVAKLVHFL	MAGEA6	119.38	28.94	124	21	6
HNSC	KVAKLVHFL	MAGEA6	119.38	23.06	124	21	6
ESCA	KVAKLVHFL	MAGEA6	119.38	17.89	124	21	6
STAD	KVAKLVHFL	MAGEA6	119.38	7.8	124	21	6
LIHC	KVAKLVHFL	MAGEA6	119.38	7.5	124	21	6
SKCM	AQGEALGLV	MAGEA12	409.85	23.81	146	21	1
BLCA	AQGEALGLV	MAGEA12	409.85	7.71	146	21	1
OV	QLPELPTTL	EPYC	291.48	6.66	208	21	2
PRAD	FLIKKKANL	POTEM	176.24	7.02	234	21	3
LAML	QLLQKVMNL	DNTT	175.29	21.58	406	21	1
LUSC	FLWGPRALA	MAGEA4	44.12	82.16	111	22	6
HNSC	FLWGPRALA	MAGEA4	44.12	24.05	111	22	6
LIHC	FLWGPRALA	MAGEA1	44.12	10.98	111	22	6
ESCA	FLWGPRALA	MAGEA4	44.12	8.9	111	22	6
BLCA	FLWGPRALA	MAGEA4	44.12	7.54	111	22	6
LUSC	FLWGPRALA	MAGEA1	44.12	6.07	111	22	6
UCS	FLWGPRALA	MAGEA4	44.12	5.57	111	22	6
LUSC	YVLVTSLNL	MAGEA11	279.13	10.52	161	22	2
DLBC	FVIDSFEEL	NLRP4	10.99	6.57	183	22	3
LAML	RLLNHMRLL	UMODL1	263.01	6.47	379	22	0
SKCM	ALSRKVAEL	MAGEA3	167.87	46.07	97	23	6
BLCA	ALSRKVAEL	MAGEA3	167.87	33.98	97	23	6
LUSC	ALSRKVAEL	MAGEA3	167.87	32.86	97	23	6
HNSC	ALSRKVAEL	MAGEA3	167.87	26.21	97	23	6
ESCA	ALSRKVAEL	MAGEA3	167.87	23.83	97	23	6
STAD	ALSRKVAEL	MAGEA3	167.87	11.38	97	23	6
LIHC	ALSRKVAEL	MAGEA3	167.87	9.96	97	23	6
LIHC	YVLVTCLGL	MAGEA1	200.68	10.98	156	23	5
LIHC	KVADLVGFL	MAGEA1	160.76	10.98	156	23	7
LUSC	YVLVTCLGL	MAGEA1	200.68	6.07	156	23	5
LUSC	KVADLVGFL	MAGEA1	160.76	6.07	156	23	7
BRCA	SLDQKLFQL	ANKRD30A	22.68	16.84	211	24	2
CESC	KLQKEVVSI	SMC1B	162.5	6.64	217	24	0
LAML	KLFTSVFGV	DNTT	2.92	21.58	278	24	3
SKCM	FLWGPRALV	MAGEA3	8.99	46.07	138	25	5
BLCA	FLWGPRALV	MAGEA3	8.99	33.98	138	25	5
LUSC	FLWGPRALV	MAGEA3	8.99	32.86	138	25	5
HNSC	FLWGPRALV	MAGEA3	8.99	26.21	138	25	5
ESCA	FLWGPRALV	MAGEA3	8.99	23.83	138	25	5
SKCM	FLWGPRALV	MAGEA12	8.99	23.81	138	25	5
STAD	FLWGPRALV	MAGEA3	8.99	11.38	138	25	5
LIHC	FLWGPRALV	MAGEA3	8.99	9.96	138	25	5
BLCA	FLWGPRALV	MAGEA12	8.99	7.71	138	25	5
KICH	LLLSLEGGI	CNTNAP5	369.82	5.53	143	25	0
BRCA	AVYSEILSV	ANKRD30A	32.06	16.84	175	25	1
LIHC	KVLEYVIKV	MAGEA1	7.05	10.98	270	25	0
LUSC	KVLEYVIKV	MAGEA1	7.05	6.07	270	25	0
DLBC	YLSFTLTKL	NLRP4	21.6	6.57	277	25	1
PRAD	ILGSFELQL	TGM4	203.96	29.2	287	25	2
LIHC	FLIIVLVMI	MAGEA1	34.03	10.98	343	25	0
LUSC	FLIIVLVMI	MAGEA1	34.03	6.07	343	25	0
LUSC	KVLEHVVRV	MAGEA4	15.61	82.16	276	26	0
HNSC	KVLEHVVRV	MAGEA4	15.61	24.05	276	26	0
ESCA	KVLEHVVRV	MAGEA4	15.61	8.9	276	26	0
BLCA	KVLEHVVRV	MAGEA4	15.61	7.54	276	26	0
UCS	KVLEHVVRV	MAGEA4	15.61	5.57	276	26	0
LAML	LLASTVFQI	UMODL1	11.98	6.47	382	26	2
SKCM	KVAELVHFL	MAGEA3	14.55	46.07	249	27	12
DLBC	KVAELVHFL	MAGEA9B	14.55	34.06	249	27	12
BLCA	KVAELVHFL	MAGEA3	14.55	33.98	249	27	12
LUSC	KVAELVHFL	MAGEA3	14.55	32.86	249	27	12
LUSC	KVAELVHFL	MAGEA9B	14.55	29.4	249	27	12
HNSC	KVAELVHFL	MAGEA3	14.55	26.21	249	27	12
ESCA	KVAELVHFL	MAGEA3	14.55	23.83	249	27	12
BLCA	KVAELVHFL	MAGEA9B	14.55	22	249	27	12
UCS	KVAELVHFL	MAGEA9B	14.55	18.66	249	27	12
STAD	KVAELVHFL	MAGEA3	14.55	11.38	249	27	12
LIHC	KVAELVHFL	MAGEA3	14.55	9.96	249	27	12
LUSC	LLIIVLGTI	MAGEA4	495.29	82.16	392	27	3
HNSC	LLIIVLGTI	MAGEA4	495.29	24.05	392	27	3
ESCA	LLIIVLGTI	MAGEA4	495.29	8.9	392	27	3
BLCA	LLIIVLGTI	MAGEA4	495.29	7.54	392	27	3
UCS	LLIIVLGTI	MAGEA4	495.29	5.57	392	27	3
PRAD	ALLLYGADI	POTEM	324.79	7.02	175	28	2
LAML	IVVAIFVLV	UMODL1	86.29	6.47	231	28	4
LAML	GLLLYYDLV	DNTT	26.97	21.58	324	28	0
UCS	FVKHLLLFL	DSCR8	479.47	28.34	398	28	6
SKCM	FVKHLLLFL	DSCR8	479.47	5.07	398	28	6
BRCA	SLSKILDTV	ANKRD30A	33.48	16.84	220	29	1
CESC	QLQSELLNI	SMC1B	352.24	6.64	313	29	4
DLBC	YILVTALGL	MAGEA9B	142.72	34.06	252	30	4
LUSC	YILVTALGL	MAGEA9B	142.72	29.4	252	30	4
BLCA	YILVTALGL	MAGEA9B	142.72	22	252	30	4
UCS	YILVTALGL	MAGEA9B	142.72	18.66	252	30	4
PRAD	ILTTVLRAL	TGM4	489.96	29.2	260	30	2
SKCM	IIILSVIFI	MAGEC2	201.76	19.91	194	31	3
LAML	VLIVVAIFV	UMODL1	38.96	6.47	262	32	1
LUSC	ALLEEEEGV	MAGEA4	19.81	82.16	210	34	5
HNSC	ALLEEEEGV	MAGEA4	19.81	24.05	210	34	5
ESCA	ALLEEEEGV	MAGEA4	19.81	8.9	210	34	5
BLCA	ALLEEEEGV	MAGEA4	19.81	7.54	210	34	5
UCS	ALLEEEEGV	MAGEA4	19.81	5.57	210	34	5
SKCM	GLLIIVLAI	MAGEA3	153.12	46.07	319	35	1
BLCA	GLLIIVLAI	MAGEA3	153.12	33.98	319	35	1
LUSC	GLLIIVLAI	MAGEA3	153.12	32.86	319	35	1
HNSC	GLLIIVLAI	MAGEA3	153.12	26.21	319	35	1
ESCA	GLLIIVLAI	MAGEA3	153.12	23.83	319	35	1
SKCM	GLLIIVLAI	MAGEA12	153.12	23.81	319	35	1
STAD	GLLIIVLAI	MAGEA3	153.12	11.38	319	35	1
LIHC	GLLIIVLAI	MAGEA3	153.12	9.96	319	35	1
BLCA	GLLIIVLAI	MAGEA12	153.12	7.71	319	35	1
PRAD	LLLEQNIDV	POTEM	19.39	7.02	320	35	3
DLBC	FLGCFLTGL	NLRP4	7.44	6.57	273	36	6
SKCM	TLDEKVAEL	MAGEC2	37.31	19.91	185	37	3
LAML	LLTSSGFTL	UMODL1	85.36	6.47	353	37	1
LGG	KLFETVEEL	RPE65	10.58	6.6	253	38	1
GBM	KLFETVEEL	RPE65	10.58	6.3	253	38	1
SKCM	ELLFGLALI	MAGEC2	414.31	19.91	602	38	1
DLBC	YLDLSANVL	NLRP4	145.84	6.57	208	39	11
SKCM	KVAELVEFL	MAGEC2	40.68	19.91	304	39	10
DLBC	MLPEASLLI	NLRP4	19.08	6.57	225	40	6
DLBC	ALLIIVLGV	MAGEA9B	34.4	34.06	430	40	1
LUSC	ALLIIVLGV	MAGEA9B	34.4	29.4	430	40	1
BLCA	ALLIIVLGV	MAGEA9B	34.4	22	430	40	1
UCS	ALLIIVLGV	MAGEA9B	34.4	18.66	430	40	1
LIHC	LVLGTLEEV	MAGEA1	62.37	10.98	279	41	3
LUSC	LVLGTLEEV	MAGEA1	62.37	6.07	279	41	3
OV	TLAGLVLGL	EPYC	41.57	6.66	171	42	3
SKCM	FLIIILAII	MAGEA6	56.89	36.31	419	42	4
LUSC	FLIIILAII	MAGEA6	56.89	33.13	419	42	4
BLCA	FLIIILAII	MAGEA6	56.89	28.94	419	42	4
HNSC	FLIIILAII	MAGEA6	56.89	23.06	419	42	4
ESCA	FLIIILAII	MAGEA6	56.89	17.89	419	42	4
STAD	FLIIILAII	MAGEA6	56.89	7.8	419	42	4
LIHC	FLIIILAII	MAGEA6	56.89	7.5	419	42	4
SKCM	LLIIVLAII	MAGEA3	309.35	46.07	566	43	4
BLCA	LLIIVLAII	MAGEA3	309.35	33.98	566	43	4
LUSC	LLIIVLAII	MAGEA3	309.35	32.86	566	43	4
HNSC	LLIIVLAII	MAGEA3	309.35	26.21	566	43	4
ESCA	LLIIVLAII	MAGEA3	309.35	23.83	566	43	4
SKCM	LLIIVLAII	MAGEA12	309.35	23.81	566	43	4
STAD	LLIIVLAII	MAGEA3	309.35	11.38	566	43	4
LIHC	LLIIVLAII	MAGEA3	309.35	9.96	566	43	4
BLCA	LLIIVLAII	MAGEA12	309.35	7.71	566	43	4
SKCM	LLLQVSEPV	TRIM51	9.75	7.35	317	44	5
BRCA	KLLSHGAVI	ANKRD30A	110.08	16.84	335	44	8
LAML	LLHSLVTSA	UMODL1	133.03	6.47	716	44	2
SKCM	GLVGAQAPA	MAGEA3	238.6	46.07	426	45	3
SKCM	GLVGAQAPA	MAGEA6	238.6	36.31	426	45	3
BLCA	GLVGAQAPA	MAGEA3	238.6	33.98	426	45	3
LUSC	GLVGAQAPA	MAGEA6	238.6	33.13	426	45	3
LUSC	GLVGAQAPA	MAGEA3	238.6	32.86	426	45	3
BLCA	GLVGAQAPA	MAGEA6	238.6	28.94	426	45	3
HNSC	GLVGAQAPA	MAGEA3	238.6	26.21	426	45	3
ESCA	GLVGAQAPA	MAGEA3	238.6	23.83	426	45	3
SKCM	GLVGAQAPA	MAGEA12	238.6	23.81	426	45	3
HNSC	GLVGAQAPA	MAGEA6	238.6	23.06	426	45	3
ESCA	GLVGAQAPA	MAGEA6	238.6	17.89	426	45	3
STAD	GLVGAQAPA	MAGEA3	238.6	11.38	426	45	3
LIHC	GLVGAQAPA	MAGEA3	238.6	9.96	426	45	3
STAD	GLVGAQAPA	MAGEA6	238.6	7.8	426	45	3
BLCA	GLVGAQAPA	MAGEA12	238.6	7.71	426	45	3
LIHC	GLVGAQAPA	MAGEA6	238.6	7.5	426	45	3
PRAD	LLLDRRCQL	POTEM	116.2	7.02	383	46	6
LUSC	GLLIIVLGV	MAGEA11	49.16	10.52	402	46	5
SKCM	KVLEFLAKL	MAGEC2	33.85	19.91	468	46	2
PRAD	KLMAKALLL	POTEM	22.68	7.02	898	56	2
PRAD	GLTPLLLGV	POTEM	19.18	7.02	374	58	4
DLBC	ALLGTKILL	NLRP4	199.59	6.57	312	59	4
SKCM	SLLIIILSV	MAGEC2	23.3	19.91	624	61	3
SKCM	LLIIILSVI	MAGEC2	296.25	19.91	464	62	13
BRCA	SLTPLLLSI	ANKRD30A	43.65	16.84	522	69	8
KICH	RLSSSLPSA	CNTNAP5	91.09	5.53	423	73	4
KICH	LLFSGLWHL	CNTNAP5	3.78	5.53	688	74	3
CESC	AALALLFAV	SMC1B	25	6.64	605	81	7
LAML	ALLALVSAV	UMODL1	7.65	6.47	589	95	9
KICH	RLTSVLTLL	CNTNAP5	48.63	5.53	1037	102	6
UCS	LLLFLSPRL	DSCR8	40.9	28.34	965	152	13
SKCM	LLLFLSPRL	DSCR8	40.9	5.07	965	152	13
